# Supplementary material for: Altered microRNA expression in COVID-19 patients enables identification of SARS-CoV-2 infection
Source: PLoS Pathog. 2021 Jul 28;17(7):e1009759. doi: 10.1371/journal.ppat.1009759 (PMC8318295; doi:10.1371/journal.ppat.1009759)
Supplement: S1 Table — (XLSX) [file ppat.1009759.s005.xlsx]

## Sheet: COVID-19 Patients
Patient	Diagnosis	Age	Sex	Days from ILI to		Days in hospital	Location during disease	Oxygen	Clinical presentation	PCR (CT vaules)	Immunosuppressants	Risk Factors	Smoker	Notes
				Hospital	Discharge
1	COVID-19	63	F	2	6	4	Ward	No	ILI	21/2/20 nose/throat, 35 (Darwin) 23/2/20 NP, ND 24/2/20 NP, ND 25/2/20 NP, ND	Yes - methotrexate (rheumatoid arthritis)	Returned traveller (Japan), Immunosuppressed (rheumatoid arthritis)	past	Other: methotrexate - for rheumatoid arthritis
2	COVID-19	25	F	0	6	6	Ward	No	ILI	20/2/20 nose/throat, 39 (Darwin) 23/2/20 NP, 40; Faeces, ND 24/2/20 NP, 36 25/2/20 NP, ND 26/2/20 NP, ND 27/2/20 NP, ND	No	Returned traveller (Japan), Healthcare worker	never (infrequent social smoker)
3	COVID-19	72	F	7	11	4	Ward	Yes - Supplemental oxygen	ILI	19/3/20; 28.26 19/3/20; ND 21/3/20; ND	No	Chronic respiratory disease (asthma), Diabetes (type 2)	never
4	COVID-19	54	F	7	12	5	Ward	No	ILI (Chest X-Ray - consolidation present; RLZ airspace opacity, compatible with clinical diagnosis of COVID-19 viral pneumonia)	19/3/20; 28.40 25/3/20; ND	No	Returned traveller (UK 16/3/20), Obesity	past
5	COVID-19	49	M	9	22	13	Ward	Yes - Supplemental oxygen	ILI (Chest X-Ray - consolidation present)	25/3/20; 33.15	No	Healthcare worker	never
6	COVID-19	58	M	8	111	103	ICU	Yes - Invasive ventilation	Other presentation - shortness of breath	02/4/20; 27.25	Yes - Steroids: dexamethasone, Chemotherapy (cytotoxics): rituximab, carboplatin, cytarabine	Immunosuppressed - lymphoma	current	Other: dexamethasone, rituximab, carboplatin, cytarabine Chemotherapy last given 20/3/20 This patient has always had oxygen, but as deteriorated had high flow, then non-invasive and finally was ventilated on 29/04/20
7	COVID-19	38	M	5	14	9	Ward	No	Other presentation - exacerbation of asthma	07/4/20; 24.4	No	Chronic respiratory disease (seasonal asthma), Diabetes, Returned traveller (USA 26/3/20), Obesity	past
8	COVID-19	73	F	2	12	10	Ward	Yes - Supplemental oxygen; nasal cannula 2L	Other presentation - Shortness of breath, fevers, respiratory distress (Chest X-Ray - no consolidation present)	09/4/20; positive	Yes - prednisolone 50 mg STAT on 9/4/20	Chronic respiratory disease (mild asthma), Returned traveller (Bali 27/3/20)	past
9	COVID-19	71	M	3	19	16	Ward	No	Fever (temperature 38.8) and cough/sneezing	5/2/20 throat swab - negative 12/2/20 nasal swab - positive 27/2/20 - negative	No	Returned traveller (South east Asia - Bali, Singapore, Hong Kong then cruise 15/1/20), Bladder infections (retains urine, possible infection around 9/2/20, uses catheter always)	past
10	COVID-19	32	F				Home	No	Mild symptoms - Achy body, headache, sore throat, tiredness, no taste for one day	25/3/20 - positive	No	Returned traveller (New York), Chronic respiratory (asthma as a child), Other (have previously had bilharzia)	never
								ILI - influenza-like illness

## Sheet: pre-exposure patients
Patient	DOB	Age	Sex	Date of V1
1	1995-11-10	24	F	2020-03-19
2	1988-11-02	31	M	2020-03-19
3	1981-02-21	37	F	2018-09-24
4	1972-04-30	47	F	2020-03-19
5	1964-07-20	55	M	2019-07-24
6	1961-09-19	58	M	2020-03-20
7	1955-02-12	64	F	2019-10-03
8	1946-12-22	71	F	2018-07-19
9	1947-06-29	71	F	2019-01-15
10	1946-06-26	72	M	2018-07-19
