# Supplementary material for: Altered microRNA expression in COVID-19 patients enables identification of SARS-CoV-2 infection
Source: PLoS Pathog. 2021 Jul 28;17(7):e1009759. doi: 10.1371/journal.ppat.1009759 (PMC8318295; doi:10.1371/journal.ppat.1009759)
Supplement: S2 Table — (XLSX) [file ppat.1009759.s006.xlsx]

## Sheet: Sheet1
MicroRNA	Log2 Fold Change	P-value	Adjusted P-value
hsa-miR-766-3p	-3.21286	6.44e-10	2.95e-07
hsa-miR-651-5p	-4.21545	2.75e-06	0.000631
hsa-miR-1275	-5.48443	8.11e-06	0.001241
hsa-let-7e-5p	1.37742	2.34e-05	0.002687
hsa-miR-3198	-3.78907	3.12e-05	0.002869
hsa-miR-195-5p	2.35888	4.38e-05	0.003354
hsa-miR-627-5p	-4.48848	6.23e-05	0.003576
hsa-miR-4662a-5p	-2.50778	5.95e-05	0.003576
hsa-miR-3684	-4.76149	0.000173	0.007946
hsa-let-7a-5p	1.0124	0.000169	0.007946
hsa-miR-483-5p	2.55009	0.000205	0.008575
hsa-miR-3125	6.25268	0.000229	0.00876
hsa-miR-3617-5p	-5.45059	0.00035	0.010311
hsa-miR-500b-3p	-4.96428	0.000494	0.010311
hsa-miR-664b-3p	-4.05027	0.000298	0.010311
hsa-miR-5189-3p	-3.84697	0.000485	0.010311
hsa-miR-6772-3p	-3.63046	0.000421	0.010311
hsa-miR-145-3p	-3.58149	0.000462	0.010311
hsa-miR-30a-5p	1.13476	0.00039	0.010311
hsa-miR-27a-5p	4.31881	0.000442	0.010311
hsa-miR-2116-3p	4.39075	0.000432	0.010311
hsa-miR-31-5p	6.50997	0.000316	0.010311
hsa-miR-4772-3p	-3.69055	0.000521	0.010403
hsa-miR-1290	2.35127	0.00059	0.011278
hsa-miR-1226-3p	-3.93577	0.000726	0.013326
hsa-miR-589-3p	-4.13788	0.000789	0.013412
hsa-miR-210-3p	-3.42172	0.000776	0.013412
hsa-miR-103a-3p	0.759379	0.00082	0.013436
hsa-miR-3115	-4.1628	0.000968	0.015325
hsa-miR-769-3p	-3.94101	0.001136	0.015806
hsa-miR-320b	1.36746	0.001052	0.015806
hsa-miR-193a-5p	2.61875	0.00112	0.015806
hsa-miR-206	3.49976	0.001136	0.015806
hsa-miR-873-5p	-3.89657	0.001308	0.017152
hsa-miR-148a-3p	1.07639	0.001274	0.017152
hsa-miR-3913-5p	-3.46608	0.00142	0.017672
hsa-miR-320a-3p	0.881589	0.001425	0.017672
hsa-miR-576-5p	1.606	0.00148	0.017882
hsa-miR-197-3p	1.42773	0.001568	0.018452
hsa-miR-4742-3p	5.00518	0.001674	0.019211
hsa-miR-423-5p	0.869915	0.00177	0.019812
hsa-miR-28-5p	-2.90744	0.001873	0.020377
hsa-miR-320c	1.31657	0.001909	0.020377
hsa-miR-551b-3p	-2.99277	0.002173	0.022674
hsa-miR-142-3p	1.12717	0.00223	0.022748
hsa-let-7i-3p	-2.711	0.00251	0.025046
hsa-miR-92a-3p	0.995885	0.002748	0.026838
hsa-miR-548k	-4.01054	0.002948	0.02819
hsa-miR-18a-3p	-4.18347	0.00305	0.028575
hsa-miR-491-5p	-2.72341	0.003523	0.032344
hsa-miR-6721-5p	2.64982	0.003784	0.034055
hsa-miR-6503-3p	-3.44108	0.004569	0.040326
hsa-miR-3065-3p	-3.16935	0.005048	0.043718
hsa-miR-150-5p	-1.06201	0.005553	0.046345
hsa-let-7f-5p	0.824654	0.005516	0.046345
