# Supplementary material for: Altered microRNA expression in COVID-19 patients enables identification of SARS-CoV-2 infection
Source: PLoS Pathog. 2021 Jul 28;17(7):e1009759. doi: 10.1371/journal.ppat.1009759 (PMC8318295; doi:10.1371/journal.ppat.1009759)
Supplement: S3 Table — (XLSX) [file ppat.1009759.s007.xlsx]

## Sheet: Sheet1
Sample ID	Condition	Visit	IL-1β	IFNα2	IFNγ	TNFα	MCP1	IL-6	IL-8	IL-10	IL-12	IL-17a	IL-18	IL-23	IL-33
PP-001	COVID	2	15.46	14.94	119.9	13.09	571.2	1.62	14.06	1.14	1.56	<1.98	355.65	132.43	<6.57
PP-002	COVID	2	2.14	<1.46	5.21	<2.25	1185	10.98	18.36	337.96	1.6	3.32	262.69	6.16	<6.57
PP-003	HEALTHY	1	1.9	5.84	6.6	3.03	1559	5.97	8.41	1.17	2.02	15.99	186.72	3.68	964.37
PP-004	COVID	1	5.09	17.01	29.48	42.68	730.19	35.52	13.81	8.44	6.02	24.87	183.12	9.17	89.38
PP-005	COVID	3	<1.21	<1.46	<1.11	<2.25	459.94	<1.24	39.84	1.17	<1.44	2.13	8.17	6.16	<6.57
PP-006	HEALTHY	1	<3.22	<3.04	<3.01	4.08	269.44	10.32	14.32	4.93	4.26	3.46	97.31	<5.32	<68.00
PP-007	COVID	1	7.79	10.17	2.89	3.7	363.32	<1.24	14.81	<1.12	2.53	7.79	106.51	5.7	<6.57
PP-008	COVID	1	<1.21	20.8	74.34	15.82	3493	32.54	14.56	7.56	2.1	<1.98	718.84	4.43	<6.57
PP-009	COVID	3	<3.75	<4.55	39.97	6.81	1198	59.51	26.15	9.54	<2.51	4.64	6967	20.7	31.29
PP-010	COVID	2	4.52	10.1	36.35	46.68	2256	314.71	72.38	10.76	6.65	20.36	287.41	19.69	70.54
PP-011	HEALTHY	1	<1.21	<1.46	2.7	<2.25	1156	<1.24	129.98	<1.12	<1.44	<1.98	42.13	2.1	<6.57
PP-012	HEALTHY	1	24.38	7.29	75.08	11	528.48	7.85	35.95	11.25	7.71	22.64	144.68	147.71	97.97
PP-013	COVID	4	4.93	<1.46	<1.11	<2.25	1101	1.33	56.25	<1.12	1.75	22.9	440.39	5.26	<6.57
PP-014	HEALTHY	1	5.7	4.09	6.85	71.12	496.84	3.23	12.35	5.23	7.57	<2.25	126.32	<5.32	<68.00
PP-015	COVID	1	20.22	20.67	140.57	20.73	223.86	13.53	23.28	<1.12	4.17	<1.98	920.08	325	<6.57
PP-016	COVID	3	16.54	15.91	97.65	9.44	509.95	<1.24	8.9	<1.12	<1.44	<1.98	142.27	224.55	<6.57
PP-017	COVID	3	4.71	14.55	20.23	33.33	733.33	7.62	13.81	7.7	6.12	17.09	76.38	11.5	56.93
PP-018	COVID	2	<3.75	<4.55	53.14	<4.91	1276	22.82	15.81	19.8	<2.51	<3.75	413.19	<6.87	<24.64
PP-019	HEALTHY	1	9.66	14.93	<3.01	5.28	328.32	6.57	10.15	4.35	5.51	72.63	148.95	19.75	70.92
PP-020	HEALTHY	1	5.28	11.61	31.48	8.27	1764	10.41	160.89	11.38	3.74	37.12	745.01	8.45	677.62
PP-021	COVID	4	1.26	2.96	4.95	21.54	290.29	<1.24	3.43	1.32	1.63	3.44	32.16	4.05	<6.57
PP-022	COVID	1	2.06	1.64	7.51	<2.25	889.54	29.2	22.38	658.39	<1.44	<1.98	64.81	8.73	<6.57
PP-023	HEALTHY	1	20.35	16.6	68.93	13.45	495.84	6.08	30.03	18.79	12.3	4.02	155.21	29.3	1523
PP-024	COVID	2	9.23	12.71	6.02	7.08	281.32	2.29	21.49	1.46	2.88	11.18	147.81	9.88	<6.57
PP-025	HEALTHY	1	3.09	5.25	4.44	5.04	209.42	11.74	11.13	<1.12	3.73	3.69	68.93	3.33	<6.57
PP-026	COVID	1	<3.75	<4.55	8.2	<4.91	1276	23.93	12.28	7.14	2.58	<3.75	538.86	10.7	<24.64
PP-027	HEALTHY	1	9.2	<3.04	<3.01	51.79	291.04	<2.52	16.36	4.16	4.14	<2.25	66.21	<5.32	<68.00
PP-028	COVID	1	<1.21	<1.46	1.98	<2.25	507.64	1.33	81.96	1.6	<1.44	2.64	35.52	4.05	13.09
