# Supplementary material for: Altered microRNA expression in COVID-19 patients enables identification of SARS-CoV-2 infection
Source: PLoS Pathog. 2021 Jul 28;17(7):e1009759. doi: 10.1371/journal.ppat.1009759 (PMC8318295; doi:10.1371/journal.ppat.1009759)
Supplement: S4 Table — (XLSX) [file ppat.1009759.s008.xlsx]

## Sheet: Sheet1
COVID	Log2 Fold Change	P-value	Adjusted P-value
hsa-miR-766-3p	-4.19225	5.21e-12	2.07e-09
hsa-miR-106b-5p	-5.75169	1.18e-08	2.35e-06
hsa-miR-99b-3p	-3.52661	1.94e-08	2.58e-06
hsa-miR-1273h-3p	-3.47899	1.88e-06	0.000187
hsa-let-7a-3p	-3.64017	7.23e-06	0.000575
hsa-miR-6741-5p	-4.66624	6.12e-05	0.004057
hsa-miR-21-3p	-3.44342	0.00011	0.00625
hsa-miR-301b-3p	-6.45426	0.000371	0.015198
hsa-miR-7-1-3p	-3.99909	0.000385	0.015198
hsa-miR-148b-5p	-3.87087	0.00042	0.015198
hsa-miR-576-5p	2.35423	0.000358	0.015198
hsa-miR-3198	-4.41744	0.000482	0.015548
hsa-miR-4662a-5p	-2.83107	0.000508	0.015548
hsa-miR-6772-3p	-4.9359	0.00062	0.017631
hsa-miR-197-3p	2.04746	0.000746	0.019795
hsa-miR-874-3p	-3.19538	0.000812	0.020193
hsa-miR-889-3p	-2.89213	0.00092	0.02035
hsa-miR-92a-3p	1.44452	0.000909	0.02035
hsa-miR-651-5p	-3.9583	0.001144	0.023966
hsa-miR-500b-3p	-6.2643	0.001854	0.027356
hsa-miR-769-3p	-5.6131	0.001856	0.027356
hsa-miR-1468-5p	-3.69357	0.001529	0.027356
hsa-miR-431-3p	-3.52784	0.001375	0.027356
hsa-miR-345-5p	-2.60138	0.001803	0.027356
hsa-miR-339-3p	-2.42465	0.001467	0.027356
hsa-miR-103a-3p	1.00219	0.001654	0.027356
hsa-miR-30a-5p	1.31047	0.001608	0.027356
hsa-miR-6503-3p	-5.32504	0.001956	0.027809
hsa-miR-4433b-5p	1.18364	0.002065	0.028344
hsa-miR-542-5p	-4.36027	0.002429	0.03222
hsa-miR-627-5p	-4.89716	0.002562	0.032613
hsa-miR-4750-5p	-3.32802	0.002786	0.032613
hsa-miR-132-3p	-3.32335	0.002759	0.032613
hsa-miR-877-5p	-1.82536	0.002731	0.032613
hsa-miR-1255b-5p	-4.41336	0.003407	0.036653
hsa-miR-1290	2.61842	0.003234	0.036653
hsa-miR-450b-5p	3.45764	0.003395	0.036653
hsa-let-7f-2-3p	-4.81708	0.004022	0.041125
hsa-let-7e-5p	1.36814	0.00403	0.041125
hsa-miR-30a-3p	2.78433	0.004248	0.042272
hsa-miR-23a-5p	-3.65232	0.005123	0.048547
hsa-miR-215-5p	2.85248	0.005076	0.048547
COVID + Supplementary Oxygen	Log2 Fold Change	P-value	Adjusted P-value
hsa-miR-10a-3p	-4.14081	8.17e-07	0.000337
hsa-miR-766-3p	-2.78001	2.36e-06	0.000487
hsa-miR-651-5p	-4.34509	6.84e-05	0.008552
hsa-miR-150-5p	-1.66873	8.3e-05	0.008552
hsa-miR-4433b-5p	-1.15971	0.000176	0.012731
hsa-miR-206	4.31906	0.000185	0.012731
hsa-miR-195-5p	2.53253	0.000281	0.016549
hsa-let-7e-5p	1.40316	0.000423	0.021765
hsa-miR-320a-3p	1.11671	0.000485	0.022202
hsa-miR-483-5p	2.77829	0.000685	0.028224
hsa-miR-5189-3p	-4.60876	0.000869	0.032109
hsa-miR-98-5p	1.05343	0.000935	0.032109
hsa-miR-200c-3p	1.12734	0.001488	0.047153
hsa-miR-664b-3p	-4.41473	0.001729	0.047479
hsa-miR-96-5p	-3.88486	0.001725	0.047479
