# Supplementary material for: Altered microRNA expression in COVID-19 patients enables identification of SARS-CoV-2 infection
Source: PLoS Pathog. 2021 Jul 28;17(7):e1009759. doi: 10.1371/journal.ppat.1009759 (PMC8318295; doi:10.1371/journal.ppat.1009759)
Supplement: S6 Table — (XLSX) [file ppat.1009759.s010.xlsx]

## Sheet: Sheet1
Table or Figure	Comparison	Test	Statistic	P-value
Table 1	HEALTHY vs COVID-19 gender frequency	Chi-square	0	1
Table 1	HEALTHY vs COVID-19 age distribution	Normal distribution	3.7193	0.1557
Table 1	HEALTHY vs COVID-19 age distribution	Two-sided t-test	0.0642	0.9495
Figure 1	HEALTHY vs COVID-19 miR-4662a abundance	One-sided Mann-Whitney U	68	0.0073
Figure 1	HEALTHY vs COVID-19 miR-766-3p abundance	One-sided Mann-Whitney U	66	0.0117
Figure 1	HEALTHY vs COVID-19 IL-6 abundance	Normal distribution	3.3598	0.1864
Figure 1	HEALTHY vs COVID-19 IL-6 abundance	One-sided t-test	-3.3245	0.0021
